# Supplementary material for: De Novo Assembly and Comparative Analysis of the Complete Mitochondrial Genome of Chaenomeles speciosa (Sweet) Nakai Revealed the Existence of Two Structural Isomers
Source: Genes (Basel). 2023 Feb 19;14(2):526. doi: 10.3390/genes14020526 (PMC9957484; doi:10.3390/genes14020526)
Supplement: Supplementary file 1 [file genes-14-00526-s001.zip › Table S1.xlsx]

## Sheet: Sheet1
Table S1 The homologous DNA fragment in the C. speciosa mitochondrial genome.
Number	Mitochondrial genome	% Identity	Alignment Length	Mismatches	Gap Openings	Alignment start (chloroplast genome)	Alignment end (chloroplast genome)	Alignment start (mitochondrial genome)	Alignment end (mitochondrial genome)	E-value	Bit Score	MTPT annotation
1	molecule 1 (circlular)	92.727	110	5	3	69903	70011	217733	217840	4.57e-37	156	Complete (trnW-CCA)
2	molecule 1 (circlular)	87.407	135	8	5	37508	37639	87748	87876	2.75e-34	147	Partial (psbC)
3	molecule 1 (circlular)	96.429	84	3	0	32704	32787	47019	46936	4.6e-32	139	Complete (trnD-GUC)
4	molecule 1 (circlular)	97.5	80	2	0	81	160	81028	80949	1.65e-31	137	Complete (trnH-GUG)
5	molecule 1 (circlular)	97.5	80	2	0	108041	108120	130712	130633	1.65e-31	137	Partial (trnA-UGC)
6	molecule 1 (circlular)	97.5	80	2	0	139925	140004	130633	130712	1.65e-31	137	Partial (trnA-UGC)
7	molecule 1 (circlular)	93.671	79	5	0	55526	55604	164678	164600	5.99e-26	119	Complete (trnM-CAU)
8	molecule 1 (circlular)	97.436	39	1	0	466	504	128666	128628	2.2e-10	67.6	Partial (psbA)
9	molecule 1 (circlular)	83.784	74	5	5	53718	53790	73660	73727	2.85e-09	63.9	Partial (ndhC)
10	molecule 1 (circlular)	100	31	0	0	11207	11237	87032	87002	1.33e-07	58.4	Partial (atpA)
11	molecule 2 (circlular)	74.061	879	169	45	142338	143189	8523	7677	1.79e-82	305	Partial (rrn16S)
12	molecule 2 (circlular)	74.061	879	169	45	104856	105707	7677	8523	1.79e-82	305	Partial (rrn16S)
13	molecule 2 (circlular)	83.025	324	43	6	68089	68402	49983	50304	8.4e-76	283	Partial (psbE)
14	molecule 2 (circlular)	95.349	86	2	2	135091	135175	75006	74922	2.49e-31	135	Complete (trnN-GUU)
15	molecule 2 (circlular)	95.349	86	2	2	112870	112954	74922	75006	2.49e-31	135	Complete (trnN-GUU)
16	molecule 2 (circlular)	88.608	79	5	3	157830	157904	43043	42965	1.52e-18	93.5	Complete (trnI-CAU)
17	molecule 2 (circlular)	88.608	79	5	3	90141	90215	42965	43043	1.52e-18	93.5	Complete (trnI-CAU)
18	molecule 2 (circlular)	96.97	33	0	1	68053	68084	49931	49963	7.17e-07	54.7	Partial (psbE)
