# Supplementary material for: De Novo Assembly and Comparative Analysis of the Complete Mitochondrial Genome of Chaenomeles speciosa (Sweet) Nakai Revealed the Existence of Two Structural Isomers
Source: Genes (Basel). 2023 Feb 19;14(2):526. doi: 10.3390/genes14020526 (PMC9957484; doi:10.3390/genes14020526)
Supplement: Supplementary file 1 [file genes-14-00526-s001.zip › Table S2.xlsx]

## Sheet: Sheet1
Gene	Base	Aa	Triplet pos.	Bases	Codon	Aa change
atp1	302	101	2	C→U	GCG→GUG	A→V
atp1	488	163	2	C→U	GCG→GUG	A→V
atp1	514	172	1	C→U	CGU→UGU	R→C
atp1	752	251	2	C→U	GCU→GUU	A→V
atp1	799	267	1	C→U	CCU→UCU	P→S
atp1	1133	378	2	C→U	UCG→UUG	S→L
atp1	1247	416	2	C→U	UCA→UUA	S→L
atp1	1316	439	2	C→U	GCG→GUG	A→V
atp4	59	20	2	C→U	UCU→UUU	S→F
atp4	89	30	2	C→U	UCA→UUA	S→L
atp4	215	72	2	C→U	UCG→UUG	S→L
atp4	227	76	2	C→U	CCC→CUC	P→L
atp4	248	83	2	C→U	CCU→CUU	P→L
atp4	251	84	2	C→U	CCG→CUG	P→L
atp4	395	132	2	C→U	CCA→CUA	P→L
atp4	407	136	2	C→U	CCA→CUA	P→L
atp6	25	9	1	C→U	CUU→UUU	L→F
atp6	58	20	1	C→U	CCU→UCU	P→S
atp6	59	20	2	C→U	UCU→UUU	S→F
atp6	97	33	1	C→U	CCU→UCU	P→S
atp6	98	33	2	C→U	UCU→UUU	S→F
atp6	119	40	2	C→U	ACU→AUU	T→I
atp6	329	110	2	C→U	CCC→CUC	P→L
atp6	373	125	1	C→U	CUC→UUC	L→F
atp6	461	154	2	C→U	UCA→UUA	S→L
atp6	520	174	1	C→U	CCU→UCU	P→S
atp6	523	175	1	C→U	CAU→UAU	H→Y
atp6	545	182	2	C→U	UCA→UUA	S→L
atp6	587	196	2	C→U	UCA→UUA	S→L
atp6	722	241	2	C→U	UCA→UUA	S→L
atp6	730	244	1	C→U	CAU→UAU	H→Y
atp6	737	246	2	C→U	UCU→UUU	S→F
atp6	746	249	2	C→U	UCA→UUA	S→L
atp8	47	16	2	C→U	UCA→UUA	S→L
atp8	58	20	1	C→U	CUC→UUC	L→F
atp8	76	26	1	C→U	CCC→UCC	P→S
atp9	50	17	2	C→U	UCA→UUA	S→L
atp9	59	20	2	C→U	GCU→GUU	A→V
atp9	182	61	2	C→U	UCG→UUG	S→L
atp9	200	67	2	C→U	GCC→GUC	A→V
ccmB	28	10	1	C→U	CAU→UAU	H→Y
ccmB	71	24	2	C→U	CCA→CUA	P→L
ccmB	80	27	2	C→U	UCG→UUG	S→L
ccmB	128	43	2	C→U	UCA→UUA	S→L
ccmB	133	45	1	C→U	CAU→UAU	H→Y
ccmB	137	46	2	C→U	UCC→UUC	S→F
ccmB	149	50	2	C→U	UCG→UUG	S→L
ccmB	154	52	1	C→U	CGG→UGG	R→W
ccmB	160	54	1	C→U	CCU→UCU	P→S
ccmB	164	55	2	C→U	CCG→CUG	P→L
ccmB	172	58	1	C→U	CCU→UCU	P→S
ccmB	179	60	2	C→U	CCU→CUU	P→L
ccmB	181	61	1	C→U	CCC→UCC	P→S
ccmB	194	65	2	C→U	UCU→UUU	S→F
ccmB	286	96	1	C→U	CGG→UGG	R→W
ccmB	338	113	2	C→U	CCG→CUG	P→L
ccmB	367	123	1	C→U	CGG→UGG	R→W
ccmB	392	131	2	C→U	CCG→CUG	P→L
ccmB	424	142	1	C→U	CGU→UGU	R→C
ccmB	428	143	2	C→U	UCG→UUG	S→L
ccmB	467	156	2	C→U	UCG→UUG	S→L
ccmB	476	159	2	C→U	CCA→CUA	P→L
ccmB	494	165	2	C→U	UCA→UUA	S→L
ccmB	503	168	2	C→U	CCA→CUA	P→L
ccmB	506	169	2	C→U	ACC→AUC	T→I
ccmB	512	171	2	C→U	UCU→UUU	S→F
ccmB	514	172	1	C→U	CGU→UGU	R→C
ccmB	551	184	2	C→U	UCA→UUA	S→L
ccmB	554	185	2	C→U	UCG→UUG	S→L
ccmB	566	189	2	C→U	UCC→UUC	S→F
ccmB	569	190	2	C→U	UCU→UUU	S→F
ccmB	572	191	2	C→U	CCG→CUG	P→L
ccmC	103	35	1	C→U	CAU→UAU	H→Y
ccmC	115	39	1	C→U	CGG→UGG	R→W
ccmC	133	45	1	C→U	CUU→UUU	L→F
ccmC	161	54	2	C→U	CCG→CUG	P→L
ccmC	179	60	2	C→U	GCG→GUG	A→V
ccmC	184	62	1	C→U	CGG→UGG	R→W
ccmC	266	89	2	C→U	UCU→UUU	S→F
ccmC	281	94	2	C→U	ACA→AUA	T→I
ccmC	331	111	1	C→U	CGG→UGG	R→W
ccmC	395	132	2	C→U	UCG→UUG	S→L
ccmC	400	134	1	C→U	CUU→UUU	L→F
ccmC	421	141	1	C→U	CGU→UGU	R→C
ccmC	436	146	1	C→U	CCU→UCU	P→S
ccmC	446	149	2	C→U	CCG→CUG	P→L
ccmC	458	153	2	C→U	UCA→UUA	S→L
ccmC	463	155	1	C→U	CGU→UGU	R→C
ccmC	467	156	2	C→U	GCU→GUU	A→V
ccmC	473	158	2	C→U	CCG→CUG	P→L
ccmC	497	166	2	C→U	UCU→UUU	S→F
ccmC	521	174	2	C→U	UCG→UUG	S→L
ccmC	548	183	2	C→U	UCU→UUU	S→F
ccmC	568	190	1	C→U	CCU→UCU	P→S
ccmC	575	192	2	C→U	CCC→CUC	P→L
ccmC	605	202	2	C→U	UCC→UUC	S→F
ccmC	608	203	2	C→U	CCC→CUC	P→L
ccmC	614	205	2	C→U	UCA→UUA	S→L
ccmC	619	207	1	C→U	CGU→UGU	R→C
ccmC	650	217	2	C→U	CCU→CUU	P→L
ccmC	656	219	2	C→U	CCA→CUA	P→L
ccmC	665	222	2	C→U	CCC→CUC	P→L
ccmC	673	225	1	C→U	CCU→UCU	P→S
ccmFC	38	13	2	C→U	UCC→UUC	S→F
ccmFC	50	17	2	C→U	CCU→CUU	P→L
ccmFC	100	34	1	C→U	CCC→UCC	P→S
ccmFC	104	35	2	C→U	ACA→AUA	T→I
ccmFC	116	39	2	C→U	UCU→UUU	S→F
ccmFC	119	40	2	C→U	UCC→UUC	S→F
ccmFC	143	48	2	C→U	CCU→CUU	P→L
ccmFC	148	50	1	C→U	CCU→UCU	P→S
ccmFC	157	53	1	C→U	CCU→UCU	P→S
ccmFC	160	54	1	C→U	CUU→UUU	L→F
ccmFC	298	100	1	C→U	CGU→UGU	R→C
ccmFC	322	108	1	C→U	CUU→UUU	L→F
ccmFC	394	132	1	C→U	CGU→UGU	R→C
ccmFC	400	134	1	C→U	CUC→UUC	L→F
ccmFC	407	136	2	C→U	UCU→UUU	S→F
ccmFC	587	196	2	C→U	UCG→UUG	S→L
ccmFC	665	222	2	C→U	CCG→CUG	P→L
ccmFC	701	234	2	C→U	CCA→CUA	P→L
ccmFC	872	291	2	C→U	UCU→UUU	S→F
ccmFC	925	309	1	C→U	CGG→UGG	R→W
ccmFC	979	327	1	C→U	CUU→UUU	L→F
ccmFC	1012	338	1	C→U	CAU→UAU	H→Y
ccmFC	1133	378	2	C→U	CCA→CUA	P→L
ccmFC	1172	391	2	C→U	UCC→UUC	S→F
ccmFC	1228	410	1	C→U	CGG→UGG	R→W
ccmFC	1253	418	2	C→U	UCG→UUG	S→L
ccmFC	1262	421	2	C→U	UCG→UUG	S→L
ccmFN	29	10	2	C→U	UCG→UUG	S→L
ccmFN	37	13	1	C→U	CCG→UCG	P→S
ccmFN	98	33	2	C→U	CCU→CUU	P→L
ccmFN	137	46	2	C→U	UCG→UUG	S→L
ccmFN	142	48	1	C→U	CGU→UGU	R→C
ccmFN	151	51	1	C→U	CCU→UCU	P→S
ccmFN	248	83	2	C→U	UCA→UUA	S→L
ccmFN	256	86	1	C→U	CGG→UGG	R→W
ccmFN	263	88	2	C→U	CCA→CUA	P→L
ccmFN	356	119	2	C→U	UCC→UUC	S→F
ccmFN	365	122	2	C→U	UCG→UUG	S→L
ccmFN	544	182	1	C→U	CCU→UCU	P→S
ccmFN	688	230	1	C→U	CCU→UCU	P→S
ccmFN	689	230	2	C→U	UCU→UUU	S→F
ccmFN	736	246	1	C→U	CGU→UGU	R→C
ccmFN	758	253	2	C→U	UCA→UUA	S→L
ccmFN	770	257	2	C→U	CCA→CUA	P→L
ccmFN	785	262	2	C→U	UCA→UUA	S→L
ccmFN	934	312	1	C→U	CGC→UGC	R→C
ccmFN	962	321	2	C→U	ACA→AUA	T→I
ccmFN	1178	393	2	C→U	UCG→UUG	S→L
ccmFN	1181	394	2	C→U	CCU→CUU	P→L
ccmFN	1261	421	1	C→U	CGG→UGG	R→W
ccmFN	1289	430	2	C→U	CCA→CUA	P→L
ccmFN	1306	436	1	C→U	CAU→UAU	H→Y
ccmFN	1321	441	1	C→U	CGG→UGG	R→W
ccmFN	1339	447	1	C→U	CGG→UGG	R→W
ccmFN	1372	458	1	C→U	CGG→UGG	R→W
ccmFN	1390	464	1	C→U	CGU→UGU	R→C
ccmFN	1414	472	1	C→U	CUU→UUU	L→F
ccmFN	1433	478	2	C→U	UCG→UUG	S→L
ccmFN	1453	485	1	C→U	CUU→UUU	L→F
ccmFN	1457	486	2	C→U	CCA→CUA	P→L
ccmFN	1469	490	2	C→U	UCA→UUA	S→L
ccmFN	1481	494	2	C→U	UCA→UUA	S→L
ccmFN	1523	508	2	C→U	ACA→AUA	T→I
ccmFN	1682	561	2	C→U	UCG→UUG	S→L
ccmFN	1693	565	1	C→U	CAA→UAA	Q→*
cobU	115	39	1	C→U	CCG→UCG	P→S
cobU	175	59	1	C→U	CAC→UAC	H→Y
cobU	283	95	1	C→U	CUC→UUC	L→F
cobU	295	99	1	C→U	CAC→UAC	H→Y
cobU	355	119	1	C→U	CGG→UGG	R→W
cobU	473	158	2	C→U	GCC→GUC	A→V
cobU	737	246	2	C→U	UCU→UUU	S→F
cobU	853	285	1	C→U	CAU→UAU	H→Y
cobU	875	292	2	C→U	CCU→CUU	P→L
cobU	884	295	2	C→U	UCG→UUG	S→L
cobU	908	303	2	C→U	CCU→CUU	P→L
cobU	1045	349	1	C→U	CCU→UCU	P→S
cobU	1046	349	2	C→U	UCU→UUU	S→F
cobU	1126	376	1	C→U	CCG→UCG	P→S
cox1	92	31	2	C→U	ACU→AUU	T→I
cox1	134	45	2	C→U	ACA→AUA	T→I
cox1	199	67	1	C→U	CAU→UAU	H→Y
cox1	205	69	1	C→U	CUU→UUU	L→F
cox1	281	94	2	C→U	UCU→UUU	S→F
cox1	293	98	2	C→U	UCU→UUU	S→F
cox1	367	123	1	C→U	CCU→UCU	P→S
cox1	368	123	2	C→U	UCU→UUU	S→F
cox1	485	162	2	C→U	GCA→GUA	A→V
cox1	491	164	2	C→U	UCU→UUU	S→F
cox1	496	166	1	C→U	CUU→UUU	L→F
cox1	554	185	2	C→U	UCC→UUC	S→F
cox1	590	197	2	C→U	UCA→UUA	S→L
cox1	754	252	1	C→U	CGG→UGG	R→W
cox1	785	262	2	C→U	CCC→CUC	P→L
cox1	800	267	2	C→U	UCC→UUC	S→F
cox1	884	295	2	C→U	ACA→AUA	T→I
cox1	1225	409	1	C→U	CAC→UAC	H→Y
cox2	203	68	2	C→U	ACU→AUU	T→I
cox2	229	77	1	C→U	CCU→UCU	P→S
cox2	260	87	2	C→U	CCA→CUA	P→L
cox2	326	109	2	C→U	GCU→GUU	A→V
cox2	346	116	1	C→U	CGG→UGG	R→W
cox2	535	179	1	C→U	CGU→UGU	R→C
cox2	550	184	1	C→U	CCU→UCU	P→S
cox2	704	235	2	C→U	ACG→AUG	T→M
cox3	262	88	1	C→U	CAC→UAC	H→Y
cox3	266	89	2	C→U	CCA→CUA	P→L
cox3	289	97	1	C→U	CUC→UUC	L→F
cox3	301	101	1	C→U	CUC→UUC	L→F
cox3	385	129	1	C→U	CAU→UAU	H→Y
cox3	428	143	2	C→U	CCG→CUG	P→L
cox3	454	152	1	C→U	CUU→UUU	L→F
cox3	469	157	1	C→U	CGG→UGG	R→W
cox3	473	158	2	C→U	GCU→GUU	A→V
cox3	524	175	2	C→U	CCA→CUA	P→L
cox3	547	183	1	C→U	CCU→UCU	P→S
cox3	548	183	2	C→U	UCU→UUU	S→F
cox3	613	205	1	C→U	CAU→UAU	H→Y
cox3	616	206	1	C→U	CAU→UAU	H→Y
cox3	916	306	1	C→U	CGG→UGG	R→W
cox3	926	309	2	C→U	CCA→CUA	P→L
matR	85	29	1	C→U	CGC→UGC	R→C
matR	166	56	1	C→U	CAC→UAC	H→Y
matR	235	79	1	C→U	CCC→UCC	P→S
matR	236	79	2	C→U	UCC→UUC	S→F
matR	317	106	2	C→U	UCG→UUG	S→L
matR	326	109	2	C→U	CCA→CUA	P→L
matR	413	138	2	C→U	UCG→UUG	S→L
matR	481	161	1	C→U	CCC→UCC	P→S
matR	482	161	2	C→U	UCC→UUC	S→F
matR	488	163	2	C→U	GCA→GUA	A→V
matR	614	205	2	C→U	CCU→CUU	P→L
matR	773	258	2	C→U	CCG→CUG	P→L
matR	914	305	2	C→U	GCG→GUG	A→V
matR	1040	347	2	C→U	CCC→CUC	P→L
matR	1385	462	2	C→U	GCG→GUG	A→V
matR	1519	507	1	C→U	CCC→UCC	P→S
matR	1655	552	2	C→U	UCC→UUC	S→F
matR	1676	559	2	C→U	CCU→CUU	P→L
matR	1696	566	1	C→U	CGC→UGC	R→C
matR	1732	578	1	C→U	CAC→UAC	H→Y
matR	1820	607	2	C→U	UCA→UUA	S→L
mttB	20	7	2	C→U	UCC→UUC	S→F
mttB	41	14	2	C→U	CCG→CUG	P→L
mttB	47	16	2	C→U	ACU→AUU	T→I
mttB	74	25	2	C→U	UCC→UUC	S→F
mttB	79	27	1	C→U	CGG→UGG	R→W
mttB	94	32	1	C→U	CUU→UUU	L→F
mttB	127	43	1	C→U	CCG→UCG	P→S
mttB	143	48	2	C→U	UCU→UUU	S→F
mttB	146	49	2	C→U	CCA→CUA	P→L
mttB	203	68	2	C→U	UCA→UUA	S→L
mttB	215	72	2	C→U	UCC→UUC	S→F
mttB	217	73	1	C→U	CCG→UCG	P→S
mttB	239	80	2	C→U	UCA→UUA	S→L
mttB	251	84	2	C→U	UCU→UUU	S→F
mttB	277	93	1	C→U	CAU→UAU	H→Y
mttB	343	115	1	C→U	CUC→UUC	L→F
mttB	359	120	2	C→U	UCU→UUU	S→F
mttB	361	121	1	C→U	CGC→UGC	R→C
mttB	368	123	2	C→U	UCC→UUC	S→F
mttB	388	130	1	C→U	CCU→UCU	P→S
mttB	389	130	2	C→U	UCU→UUU	S→F
mttB	391	131	1	C→U	CCC→UCC	P→S
mttB	394	132	1	C→U	CGG→UGG	R→W
mttB	422	141	2	C→U	CCA→CUA	P→L
mttB	452	151	2	C→U	UCG→UUG	S→L
mttB	487	163	1	C→U	CAU→UAU	H→Y
mttB	512	171	2	C→U	UCG→UUG	S→L
mttB	520	174	1	C→U	CCA→UCA	P→S
mttB	556	186	1	C→U	CGU→UGU	R→C
mttB	563	188	2	C→U	CCA→CUA	P→L
mttB	625	209	1	C→U	CCG→UCG	P→S
mttB	647	216	2	C→U	UCU→UUU	S→F
mttB	674	225	2	C→U	ACC→AUC	T→I
mttB	682	228	1	C→U	CGU→UGU	R→C
nad1	208	70	1	C→U	CCA→UCA	P→S
nad1	299	100	2	C→U	UCG→UUG	S→L
nad1	430	144	1	C→U	CGG→UGG	R→W
nad1	467	156	2	C→U	UCA→UUA	S→L
nad1	601	201	1	C→U	CCU→UCU	P→S
nad1	635	212	2	C→U	ACU→AUU	T→I
nad1	803	268	2	C→U	UCA→UUA	S→L
nad1	842	281	2	C→U	UCU→UUU	S→F
nad1	847	283	1	C→U	CUU→UUU	L→F
nad1	896	299	2	C→U	ACA→AUA	T→I
nad1	905	302	2	C→U	UCU→UUU	S→F
nad1	938	313	2	C→U	CCC→CUC	P→L
nad1	944	315	2	C→U	UCU→UUU	S→F
nad1	1045	349	1	C→U	CGG→UGG	R→W
nad2	347	116	2	C→U	ACA→AUA	T→I
nad2	482	161	2	C→U	UCA→UUA	S→L
nad2	578	193	2	C→U	UCG→UUG	S→L
nad2	604	202	1	C→U	CCC→UCC	P→S
nad2	737	246	2	C→U	UCU→UUU	S→F
nad2	770	257	2	C→U	GCA→GUA	A→V
nad2	793	265	1	C→U	CCU→UCU	P→S
nad2	815	272	2	C→U	CCC→CUC	P→L
nad2	818	273	2	C→U	ACC→AUC	T→I
nad2	881	294	2	C→U	UCC→UUC	S→F
nad2	1043	348	2	C→U	ACA→AUA	T→I
nad2	1100	367	2	C→U	UCA→UUA	S→L
nad2	1169	390	2	C→U	ACC→AUC	T→I
nad2	1310	437	2	C→U	GCC→GUC	A→V
nad3	229	77	1	C→U	CUU→UUU	L→F
nad3	245	82	2	C→U	ACC→AUC	T→I
nad3	251	84	2	C→U	UCC→UUC	S→F
nad3	271	91	1	C→U	CUC→UUC	L→F
nad3	287	96	2	C→U	CCG→CUG	P→L
nad3	296	99	2	C→U	UCU→UUU	S→F
nad3	338	113	2	C→U	UCU→UUU	S→F
nad3	340	114	1	C→U	CUC→UUC	L→F
nad4	212	71	2	C→U	CCU→CUU	P→L
nad4	224	75	2	C→U	UCA→UUA	S→L
nad4	328	110	1	C→U	CCU→UCU	P→S
nad4	329	110	2	C→U	UCU→UUU	S→F
nad4	349	117	1	C→U	CCC→UCC	P→S
nad4	350	117	2	C→U	UCC→UUC	S→F
nad4	436	146	1	C→U	CUU→UUU	L→F
nad4	448	150	1	C→U	CUU→UUU	L→F
nad4	487	163	1	C→U	CUU→UUU	L→F
nad4	497	166	2	C→U	ACA→AUA	T→I
nad4	613	205	1	C→U	CAU→UAU	H→Y
nad4	680	227	2	C→U	CCU→CUU	P→L
nad4	716	239	2	C→U	UCA→UUA	S→L
nad4	749	250	2	C→U	UCC→UUC	S→F
nad4	872	291	2	C→U	ACU→AUU	T→I
nad4	923	308	2	C→U	CCG→CUG	P→L
nad4	1055	352	2	C→U	UCC→UUC	S→F
nad4	1061	354	2	C→U	UCU→UUU	S→F
nad4	1067	356	2	C→U	ACU→AUU	T→I
nad4	1085	362	2	C→U	UCA→UUA	S→L
nad4	1118	373	2	C→U	CCC→CUC	P→L
nad4	1160	387	2	C→U	ACA→AUA	T→I
nad5	116	39	2	C→U	UCG→UUG	S→L
nad5	212	71	2	C→U	GCU→GUU	A→V
nad5	239	80	2	C→U	CCG→CUG	P→L
nad5	355	119	1	C→U	CUU→UUU	L→F
nad5	395	132	2	C→U	UCU→UUU	S→F
nad5	502	168	1	C→U	CCU→UCU	P→S
nad5	503	168	2	C→U	UCU→UUU	S→F
nad5	611	204	2	C→U	GCC→GUC	A→V
nad5	614	205	2	C→U	CCC→CUC	P→L
nad5	649	217	1	C→U	CUU→UUU	L→F
nad5	695	232	2	C→U	ACU→AUU	T→I
nad5	701	234	2	C→U	UCA→UUA	S→L
nad5	740	247	2	C→U	UCG→UUG	S→L
nad5	836	279	2	C→U	ACU→AUU	T→I
nad5	875	292	2	C→U	ACU→AUU	T→I
nad5	1366	456	1	C→U	CAU→UAU	H→Y
nad5	1375	459	1	C→U	CCC→UCC	P→S
nad5	1397	466	2	C→U	UCA→UUA	S→L
nad5	1523	508	2	C→U	UCC→UUC	S→F
nad5	1535	512	2	C→U	GCU→GUU	A→V
nad5	1586	529	2	C→U	ACU→AUU	T→I
nad5	1619	540	2	C→U	CCC→CUC	P→L
nad6	70	24	1	C→U	CAU→UAU	H→Y
nad6	86	29	2	C→U	CCC→CUC	P→L
nad6	92	31	2	C→U	CCA→CUA	P→L
nad6	158	53	2	C→U	CCA→CUA	P→L
nad6	166	56	1	C→U	CAU→UAU	H→Y
nad7	38	13	2	C→U	UCG→UUG	S→L
nad7	44	15	2	C→U	UCC→UUC	S→F
nad7	77	26	2	C→U	UCA→UUA	S→L
nad7	83	28	2	C→U	UCA→UUA	S→L
nad7	137	46	2	C→U	UCA→UUA	S→L
nad7	200	67	2	C→U	UCU→UUU	S→F
nad7	209	70	2	C→U	UCA→UUA	S→L
nad7	244	82	1	C→U	CAU→UAU	H→Y
nad7	251	84	2	C→U	UCA→UUA	S→L
nad7	316	106	1	C→U	CGU→UGU	R→C
nad7	335	112	2	C→U	UCA→UUA	S→L
nad7	344	115	2	C→U	UCA→UUA	S→L
nad7	383	128	2	C→U	UCA→UUA	S→L
nad7	533	178	2	C→U	UCC→UUC	S→F
nad7	578	193	2	C→U	UCA→UUA	S→L
nad7	698	233	2	C→U	UCG→UUG	S→L
nad7	724	242	1	C→U	CAU→UAU	H→Y
nad7	734	245	2	C→U	UCG→UUG	S→L
nad7	739	247	1	C→U	CCU→UCU	P→S
nad7	740	247	2	C→U	UCU→UUU	S→F
nad7	769	257	1	C→U	CGC→UGC	R→C
nad7	926	309	2	C→U	UCA→UUA	S→L
nad7	944	315	2	C→U	CCU→CUU	P→L
nad7	1057	353	1	C→U	CGU→UGU	R→C
nad7	1079	360	2	C→U	UCU→UUU	S→F
nad7	1103	368	2	C→U	UCU→UUU	S→F
nad7	1124	375	2	C→U	CCA→CUA	P→L
nad9	92	31	2	C→U	UCU→UUU	S→F
nad9	113	38	2	C→U	CCA→CUA	P→L
nad9	167	56	2	C→U	UCG→UUG	S→L
nad9	298	100	1	C→U	CCG→UCG	P→S
nad9	328	110	1	C→U	CGG→UGG	R→W
nad9	368	123	2	C→U	UCC→UUC	S→F
nad9	398	133	2	C→U	UCA→UUA	S→L
nad9	439	147	1	C→U	CUU→UUU	L→F
rpl5	7	3	1	C→U	CCA→UCA	P→S
rpl5	47	16	2	C→U	CCG→CUG	P→L
rpl5	92	31	2	C→U	UCG→UUG	S→L
rpl5	167	56	2	C→U	CCG→CUG	P→L
rpl5	169	57	1	C→U	CGC→UGC	R→C
rpl5	263	88	2	C→U	GCC→GUC	A→V
rpl5	317	106	2	C→U	UCG→UUG	S→L
rpl5	329	110	2	C→U	UCG→UUG	S→L
rpl5	512	171	2	C→U	CCA→CUA	P→L
rpl5	515	172	2	C→U	CCG→CUG	P→L
rpl10	239	80	2	C→U	UCG→UUG	S→L
rpl16	37	13	1	C→U	CGU→UGU	R→C
rpl16	104	35	2	C→U	ACU→AUU	T→I
rpl16	208	70	1	C→U	CUC→UUC	L→F
rpl16	311	104	2	C→U	CCA→CUA	P→L
rpl16	377	126	2	C→U	CCA→CUA	P→L
rpl16	383	128	2	C→U	UCG→UUG	S→L
rps1	158	53	2	C→U	CCU→CUU	P→L
rps1	209	70	2	C→U	UCC→UUC	S→F
rps1	338	113	2	C→U	UCC→UUC	S→F
rps1	560	187	2	C→U	ACC→AUC	T→I
rps3	586	196	1	C→U	CCC→UCC	P→S
rps3	985	329	1	C→U	CCG→UCG	P→S
rps3	1481	494	2	C→U	UCA→UUA	S→L
rps4	38	13	2	C→U	UCA→UUA	S→L
rps4	49	17	1	C→U	CGG→UGG	R→W
rps4	133	45	1	C→U	CCG→UCG	P→S
rps4	164	55	2	C→U	UCA→UUA	S→L
rps4	184	62	1	C→U	CCC→UCC	P→S
rps4	193	65	1	C→U	CAU→UAU	H→Y
rps4	257	86	2	C→U	CCA→CUA	P→L
rps4	266	89	2	C→U	CCA→CUA	P→L
rps4	278	93	2	C→U	UCG→UUG	S→L
rps4	290	97	2	C→U	CCG→CUG	P→L
rps4	335	112	2	C→U	CCG→CUG	P→L
rps4	464	155	2	C→U	UCU→UUU	S→F
rps4	482	161	2	C→U	UCA→UUA	S→L
rps4	721	241	1	C→U	CAU→UAU	H→Y
rps4	775	259	1	C→U	CCU→UCU	P→S
rps4	905	302	2	C→U	UCG→UUG	S→L
rps4	916	306	1	C→U	CAU→UAU	H→Y
rps4	941	314	2	C→U	UCU→UUU	S→F
rps12	71	24	2	C→U	UCG→UUG	S→L
rps12	104	35	2	C→U	CCG→CUG	P→L
rps12	146	49	2	C→U	CCA→CUA	P→L
rps12	196	66	1	C→U	CAC→UAC	H→Y
rps13	26	9	2	C→U	UCA→UUA	S→L
rps13	56	19	2	C→U	UCA→UUA	S→L
rps13	100	34	1	C→U	CGU→UGU	R→C
rps13	256	86	1	C→U	CGU→UGU	R→C
rps13	287	96	2	C→U	UCG→UUG	S→L
sdh4	164	55	2	C→U	CCA→CUA	P→L
sdh4	209	70	2	C→U	CCA→CUA	P→L
sdh4	265	89	1	C→U	CAU→UAU	H→Y
sdh4	304	102	1	C→U	CAU→UAU	H→Y

## Sheet: Sheet2
Gene	Number
atp1	8
atp4	8
atp6	17
atp8	3
atp9	4
ccmB	32
ccmC	31
ccmFC	27
ccmFN	38
cobU	14
cox1	18
cox2	8
cox3	16
matR	21
mttB	34
nad1	14
nad2	14
nad3	8
nad4	22
nad4L	0
nad5	22
nad6	5
nad7	27
nad9	8
rpl5	10
rpl10	1
rpl16	6
rps1	4
rps3	3
rps4	18
rps12	4
rps13	5
sdh4	4
33个基因	454次编辑
